# Supplementary material for: Nucleolar Dynamics During Oogenesis
Source: bioRxiv. 2026 May 20:2026.05.19.726235. Preprint. [Version 1] doi: 10.64898/2026.05.19.726235 (PMC13228488; doi:10.64898/2026.05.19.726235)
Supplement: Supplement 1 [file media-1.xlsx]

## Sheet: Sheet1
HCR RNA-FISH
	Target	Sequence
	zygotic 5'ETS	TTGGGAAAAGGACTCAGACGACCGGTCTACCTCGAAAGT
	maternal 5'ETS	TGAATCGCGTGGTGGTAAGGCCCGAGAGTGC
rDNA-FISH
	Target	Sequence
	rDNA	TACCTGGTTGATCCTGCCAGTAGCATATGCTTGTCTCAAAGATTAAGCCATGCATGTCTAAGTACGCACGGCCGGTACAGTGAAACTGCGAATGGCTCATTAAATCAGTTATGGTTCCTTTGGTCGCTCGCTCCTCTCCTACTTGGATAACTGTGGTAATTCTAGAGCTAATACATGCCGACGGGCGCTGACCCCCTTCGCGGGGGGGATGCGTGCATTTATCAGATCAAAACCAACCCGGTCAGCCCCTCTCCGGCCCCGGCCGGGGGGCGGGCGCCGGCGGCTTTGGTGACTCTAGATAACCTCGGGCCGATCGCACGCCCCCCGTGGCGGCGACGACCCATTCGAACGTCTGCCCTATCAACTTTCGATGGTAGTCGCCGTGCCTACCATGGTGAC…
	Maternal rDNA	TGGGGAACCCGGTGCTTAAATGACTCGTAGACGACCTGATTCTGGGTCGGGGTGTCGTGCGTGGCAGAGCAGCTCTGTTGCTGCGATCCATTGAAAGTCAGCCCTCGATCCAAGTTTTGTCGGGCCGGACGCAGGCGACAGGGGCCACCGGTCCGACAGACCCGCGGCGTGCGAAGGGGCACCAGCTGCGTCGGTGAAGGCTTGCCATCCCCCCTCGCCACTTGCGCGCAGGCCGAGGCACCAGCGGCGGGAGCGTGGCGCGATCCCAATACACCTGGGGCACCAGCGGCAGAGGGAGGCCTAGCCTCGGCCCGCACCCCACAGCAAAGCCCCTACTGGGGCACCAGCAGCACGCAGTACCTATGTGGGGTAACCAGCGGCAGAAGGGGTTCTGTCCCG…
Northern blotting
	Target	Sequence
	zygotic 5'ETS	TTGGGAAAAGGACTCAGACGACCGGTCTACCTCGAAAGT
	maternal 5'ETS	TGAATCGCGTGGTGGTAAGGCCCGAGAGTGC
