# Supplementary material for: Nucleolar Dynamics During Oogenesis
Source: bioRxiv. 2026 May 20:2026.05.19.726235. Preprint. [Version 1] doi: 10.64898/2026.05.19.726235 (PMC13228488; doi:10.64898/2026.05.19.726235)
Supplement: Supplement 2 [file media-2.zip]

Archive with 10 entries (10 files):
- VideoS1.mp4
- __MACOSX/._VideoS1.mp4
- VideoS2.mp4
- __MACOSX/._VideoS2.mp4
- VideoS3.mp4
- __MACOSX/._VideoS3.mp4
- VideoS4.mp4
- __MACOSX/._VideoS4.mp4
- VideoS5.mp4
- __MACOSX/._VideoS5.mp4
